# Supplementary material for: Validation of an instrument to assess knowledge, attitudes, and practices regarding occupational accident prevention among rice farmers
Source: PLoS One. 2025 Nov 26;20(11):e0337550. doi: 10.1371/journal.pone.0337550 (PMC12654874; doi:10.1371/journal.pone.0337550)
Supplement: S1 File — (XLSX) [file pone.0337550.s001.xlsx]

## Sheet: Dataset
tkt1	tkt2	tkt3	tkt4	tkt5	tkt6	tkt7	tkt8	tkt9	tkt10	tkt11	tkt12	tkt13	tkt14	tkt15	tkt16	tkt17	tkt18	tkt19	tkt20	tkt21	ttd1	ttd2	ttd3	ttd4	ttd5	ttd6	ttd7	ttd8	ttd9	tth1	tth2	tth3	tth4	tth5	tth6	tth7	tth8	tth9	tth10	tth11	tth12	tth13	tth14	tth15	tth16	tth17	tth18	tth19
0	0	0	0	1	1	1	1	1	1	1	1	1	0	0	0	0	0	1	1	1	3	4	3	3	3	3	3	3	4	5	4	2	5	5	5	5	5	2	3	3	3	3	3	3	3	4	3	4
0	1	1	0	1	1	1	0	0	0	0	0	0	1	1	1	1	1	1	1	1	3	3	3	3	3	3	3	3	3	3	3	3	4	3	4	4	4	4	3	3	3	3	4	4	3	3	3	1
1	1	1	1	1	0	0	0	0	0	0	0	0	1	1	0	1	1	1	1	1	4	4	4	3	4	4	4	4	4	4	5	1	4	4	3	5	5	5	2	3	3	3	2	3	3	4	3	5
0	1	0	0	0	1	0	1	1	1	1	1	0	1	1	1	1	1	1	1	1	3	3	4	3	3	3	3	3	5	5	4	2	3	5	5	5	5	5	4	5	5	5	5	5	5	5	3	4
1	1	1	1	1	1	1	1	1	1	1	1	0	1	1	1	1	1	1	1	1	3	3	3	4	3	4	3	4	4	5	4	5	5	5	5	3	5	5	4	5	5	5	5	5	5	4	4	3
0	0	0	0	1	0	1	1	1	1	1	1	1	1	1	1	1	1	1	1	1	4	4	4	3	4	4	3	5	3	3	3	3	4	4	3	3	4	4	4	3	2	3	4	4	4	4	4	3
1	1	1	1	0	0	0	0	0	0	0	0	0	1	1	1	1	1	0	0	0	3	4	3	4	3	3	3	3	3	4	3	1	4	5	3	3	3	3	5	3	3	5	5	5	3	3	4	4
1	0	1	1	0	0	0	1	1	1	1	1	1	1	1	1	1	1	1	1	1	4	4	2	4	4	3	4	3	3	4	3	4	4	5	3	4	4	4	2	3	3	2	2	3	4	4	4	4
1	1	1	1	1	1	1	1	1	1	1	1	0	1	1	1	1	1	1	1	1	3	4	4	3	4	4	4	3	5	4	4	4	4	4	4	3	4	4	3	2	1	2	2	2	3	4	4	4
1	1	1	1	1	1	1	1	1	1	1	1	0	1	1	1	1	1	1	1	1	4	4	4	4	3	4	4	3	4	4	4	4	4	4	3	4	3	3	4	3	2	3	3	2	4	4	4	4
0	0	0	1	0	0	0	0	0	0	0	0	1	1	1	1	1	1	1	1	1	4	4	4	4	4	3	3	3	2	4	5	3	4	5	4	4	4	4	3	3	3	3	2	3	4	3	4	4
0	0	0	0	1	1	1	1	1	1	1	1	1	1	1	1	1	1	1	1	1	5	4	4	4	4	4	4	4	4	3	3	3	3	4	3	3	4	3	4	2	3	4	3	4	4	4	4	5
0	0	0	0	1	0	0	1	1	1	1	1	0	0	0	0	0	0	1	1	1	3	4	4	3	3	3	2	2	3	3	4	3	3	3	3	3	3	3	3	3	1	3	1	2	3	4	4	2
0	1	0	0	1	1	1	1	1	1	1	1	1	1	1	1	1	1	1	1	1	4	4	3	3	3	5	3	3	4	4	4	3	3	3	4	4	4	2	2	3	2	2	2	3	3	4	4	4
1	1	1	1	0	0	0	0	1	0	0	0	1	0	0	0	0	0	0	0	0	4	5	3	4	4	4	3	3	4	5	4	2	3	4	4	4	4	4	3	3	3	3	2	3	4	3	4	5
0	0	0	0	1	0	1	1	1	1	1	1	1	1	1	1	1	1	1	1	1	4	3	5	5	5	3	3	3	5	5	4	2	3	4	4	4	4	4	3	2	3	2	2	3	5	5	4	4
0	1	0	1	1	1	1	0	0	0	0	0	1	0	0	0	0	0	0	0	0	2	2	3	3	3	3	2	3	3	2	2	3	2	5	4	4	4	4	4	4	3	4	4	4	5	4	4	3
1	1	1	1	1	1	1	0	0	0	0	0	1	1	1	1	1	1	1	1	1	4	4	5	3	5	3	3	3	4	4	3	3	5	3	4	4	4	4	2	2	2	2	2	2	4	4	5	5
0	1	1	1	1	1	1	1	1	1	1	1	1	1	1	1	1	1	1	1	1	4	3	3	3	4	4	2	4	3	4	4	2	5	5	4	4	4	4	1	1	1	1	1	1	5	5	5	5
0	0	0	0	1	1	1	1	1	1	1	1	0	1	1	1	1	1	1	1	1	3	3	3	4	3	3	3	3	3	4	5	3	5	3	5	5	5	5	3	3	2	2	3	2	3	5	5	3
1	1	1	1	1	1	1	1	1	1	1	1	1	1	1	1	1	1	1	1	1	4	3	4	3	5	4	4	4	5	4	5	5	5	3	5	5	5	5	5	2	1	2	2	2	5	5	5	5
0	0	0	1	1	1	1	1	1	1	1	1	0	1	0	1	1	1	0	0	0	5	3	5	5	3	5	4	5	5	5	4	3	5	4	4	4	3	4	4	3	4	4	3	4	4	5	5	5
0	0	0	0	1	1	1	1	1	1	1	1	1	1	1	1	1	1	1	1	1	4	4	3	2	3	5	4	3	4	5	4	2	5	2	5	5	5	5	2	3	3	2	2	3	5	5	5	2
0	0	0	0	1	1	1	1	1	1	0	1	0	1	1	1	1	1	0	0	0	4	4	3	4	5	4	2	2	4	5	5	3	5	4	5	5	5	5	3	3	3	2	3	2	5	5	5	3
1	1	0	1	1	1	1	1	0	1	1	1	0	1	1	1	1	1	1	1	1	4	5	5	3	3	3	3	3	3	4	3	2	4	4	4	4	4	4	5	4	4	4	4	4	5	5	5	5
1	1	1	1	1	1	1	1	1	1	1	1	0	1	1	1	1	1	1	1	1	3	3	3	3	3	3	3	3	3	4	4	2	4	2	4	4	4	4	5	4	3	5	5	5	5	5	5	5
1	1	1	1	1	1	1	1	1	1	1	1	0	1	1	0	1	1	1	1	1	5	3	3	3	3	3	3	5	4	5	5	2	4	4	5	3	5	5	5	1	1	1	1	2	5	5	5	5
1	1	1	1	1	1	1	1	1	1	1	1	0	1	1	1	1	1	0	0	1	4	4	4	4	5	4	4	4	4	3	3	4	3	3	4	4	4	4	3	3	3	3	3	3	5	5	5	5
1	1	1	1	1	1	1	1	1	1	1	1	0	0	1	1	1	1	1	1	1	2	2	2	2	2	3	2	2	2	3	3	5	3	4	4	4	4	4	7	4	3	4	5	5	5	5	5	5
0	0	0	0	1	1	1	1	1	1	1	1	1	0	1	1	1	1	0	0	0	3	3	3	3	4	3	3	3	3	4	3	4	3	4	4	4	4	4	5	3	2	3	2	2	5	5	5	5
1	1	1	1	1	1	1	1	1	1	1	1	1	1	0	1	1	1	1	1	1	4	3	4	3	3	4	4	5	3	4	3	1	3	4	5	5	5	5	5	4	4	4	4	4	3	5	5	5
1	1	1	1	1	1	1	1	1	1	1	1	1	1	1	1	1	1	1	1	1	2	3	2	2	2	3	3	2	2	3	2	1	2	4	4	4	3	4	5	5	5	5	5	5	5	5	5	4
1	1	1	1	1	1	1	1	1	1	1	1	1	0	0	0	0	0	0	0	0	3	4	3	3	4	3	3	4	3	4	3	1	5	5	4	4	4	4	4	4	4	4	4	4	4	4	3	4
1	1	1	1	1	1	1	1	1	1	1	1	1	1	1	1	0	1	1	1	1	4	4	5	4	4	3	3	3	3	4	4	3	5	4	4	4	4	4	4	4	4	4	4	4	5	5	4	5
1	1	1	1	1	1	1	1	1	1	1	1	1	1	1	1	1	1	1	1	1	4	4	4	3	3	3	4	4	4	5	5	3	5	3	4	4	4	4	3	3	3	3	3	3	4	4	4	4
0	0	0	0	1	1	1	1	1	1	1	1	0	1	1	1	1	1	1	1	1	4	4	2	4	4	4	4	4	4	5	5	3	5	3	5	5	5	5	4	3	2	2	2	2	5	5	4	4
0	0	0	0	0	0	1	1	1	1	1	1	1	1	1	1	1	1	1	1	1	3	5	5	3	5	5	3	5	2	3	3	3	4	3	3	3	3	3	3	3	4	3	3	3	4	4	4	4
1	1	1	1	1	1	1	1	1	1	1	1	1	1	1	1	1	1	1	1	1	2	2	2	3	3	3	3	3	2	3	3	1	4	4	4	4	4	4	4	4	4	4	4	4	3	4	4	4
0	0	0	0	1	1	1	0	0	0	0	0	0	1	1	1	1	1	1	1	1	3	3	4	4	4	3	3	4	3	3	4	3	4	3	4	4	4	4	3	3	2	2	2	2	3	4	4	4
0	0	0	0	1	1	1	1	1	1	1	1	0	0	0	0	0	0	1	1	1	4	4	3	3	4	3	3	3	4	3	3	3	4	3	3	3	3	3	4	3	3	2	2	3	4	4	4	4
1	1	1	1	1	1	1	1	1	1	1	1	1	1	1	1	1	1	1	1	1	3	5	5	4	4	4	5	4	4	4	3	4	4	2	4	4	4	4	4	4	4	4	4	4	4	4	4	5
1	1	1	1	1	0	1	1	1	1	1	1	1	1	1	1	1	1	1	1	1	4	4	4	2	4	3	4	3	4	4	4	4	4	5	2	4	4	3	4	4	4	4	4	4	4	4	4	4
1	1	1	1	1	1	1	1	1	1	1	1	1	1	1	1	1	1	1	1	1	4	4	4	4	4	4	3	4	4	4	4	4	4	3	4	4	3	2	3	3	3	3	3	3	4	4	4	4
0	0	0	0	1	1	1	1	1	1	1	1	1	1	1	1	1	1	1	1	1	3	3	3	4	3	4	3	3	3	4	4	4	4	4	4	4	4	4	4	4	4	4	4	4	4	4	4	4
1	1	1	1	1	1	1	0	0	1	1	1	1	1	1	1	1	1	1	1	1	4	4	4	3	3	3	4	4	3	4	4	4	4	3	4	3	4	4	4	3	4	3	3	3	4	4	4	4
1	1	1	1	1	1	1	1	1	1	1	1	0	1	1	1	1	1	1	1	1	5	3	3	2	3	5	3	5	5	4	5	3	4	4	5	5	3	5	4	5	5	5	5	5	4	5	4	5
0	0	0	1	1	1	1	1	1	1	1	1	1	1	1	1	1	1	0	0	0	4	4	4	4	3	3	3	4	3	5	4	5	4	2	5	5	5	5	4	4	4	4	4	4	5	5	4	5
1	1	1	1	1	1	1	1	1	1	1	1	1	1	1	1	1	1	1	1	1	4	4	4	4	3	4	4	4	4	5	5	3	4	3	4	4	4	4	4	4	4	4	4	4	5	5	4	5
1	1	1	1	1	1	1	1	1	1	1	1	1	1	1	1	1	1	1	1	1	4	5	4	4	4	2	5	4	4	5	5	3	4	5	4	4	4	4	2	3	2	2	3	2	5	5	4	5
0	1	0	0	0	1	0	0	0	0	0	0	0	1	1	1	1	1	0	0	0	3	3	4	4	4	4	3	4	5	3	3	3	3	4	4	4	4	4	3	3	2	3	2	2	4	4	4	4
0	0	0	0	1	1	1	1	1	1	1	1	1	0	1	1	1	1	1	1	1	2	2	3	2	2	2	2	2	4	3	3	3	3	4	3	3	3	3	1	1	1	1	1	1	4	4	3	1
1	1	1	1	1	1	1	1	1	1	1	1	1	1	1	1	1	1	1	1	1	4	4	3	3	4	4	4	3	4	3	3	4	3	3	4	4	4	4	4	4	4	4	4	4	4	4	4	4
1	1	1	1	1	1	1	1	1	1	1	1	1	1	1	1	1	1	1	1	1	3	3	4	4	4	4	3	5	3	3	3	4	3	2	4	4	4	4	4	3	3	3	3	4	4	4	4	4
1	1	1	1	1	1	1	1	1	1	1	1	0	1	1	1	1	1	1	1	0	3	3	3	3	5	3	3	5	5	3	3	3	3	3	4	4	4	4	4	5	3	3	4	3	5	5	4	5
1	1	1	1	1	1	1	1	1	1	1	1	1	1	1	1	1	1	1	1	1	3	3	3	4	3	3	3	5	5	3	3	4	3	2	4	4	4	4	4	3	3	3	3	3	3	4	4	4
1	1	1	1	1	1	1	1	1	1	1	1	1	1	1	1	1	1	1	1	1	4	3	4	3	4	4	3	4	4	3	3	1	3	2	4	4	4	4	4	5	2	4	4	4	4	4	4	4
1	1	1	1	1	1	1	1	1	1	1	1	0	1	1	1	1	1	1	1	1	3	3	3	2	4	3	3	3	3	3	3	3	3	4	4	4	4	4	4	3	3	4	3	4	4	4	4	4
1	1	1	1	1	1	1	1	1	1	1	1	0	1	1	1	1	1	1	1	1	3	3	3	4	5	4	4	3	3	3	3	1	3	3	4	4	4	4	4	4	4	4	4	4	4	4	4	4
1	1	1	1	1	1	1	1	1	1	1	1	0	0	0	0	0	0	0	0	0	4	3	4	3	4	3	3	3	3	4	3	2	3	4	4	3	4	4	3	3	3	3	2	3	5	3	4	4
0	0	0	1	1	1	1	0	0	0	0	0	1	1	1	1	1	1	1	1	1	4	5	4	5	3	4	4	5	4	4	3	3	3	3	4	4	4	4	4	3	3	3	3	3	4	4	4	4
0	0	0	1	1	0	0	1	1	1	1	1	0	1	0	1	1	1	1	1	1	4	4	3	4	4	3	3	3	4	4	4	3	3	4	3	4	3	3	3	2	2	2	2	2	3	4	4	3
1	1	1	1	1	1	1	0	0	0	0	0	1	1	1	1	1	1	0	0	0	3	3	3	3	4	3	4	3	5	4	4	3	3	5	4	4	4	4	4	2	2	3	2	3	4	4	4	3
0	0	1	0	1	1	1	0	0	0	0	0	0	0	0	0	0	0	0	0	0	3	3	3	3	4	3	3	3	3	5	4	2	3	3	5	5	5	5	2	3	2	3	3	2	4	4	4	4
1	0	1	1	1	1	1	1	1	1	1	1	0	1	1	1	1	1	0	0	0	3	3	3	3	3	3	3	3	3	5	4	1	3	3	5	5	5	5	3	3	3	3	3	3	4	4	4	5
0	0	0	0	0	0	0	0	0	0	0	0	0	0	0	0	0	0	0	0	0	2	2	2	2	3	2	2	2	2	1	2	3	2	4	3	4	4	2	4	3	3	3	2	2	4	4	4	4
0	1	0	1	1	1	1	1	1	1	1	1	1	1	1	1	1	1	1	1	1	4	3	4	3	3	3	3	4	3	1	2	3	2	4	4	4	4	2	4	3	2	3	3	2	4	4	4	4
1	1	1	1	1	1	1	1	1	1	1	1	0	1	1	1	1	1	1	1	0	3	3	4	3	3	5	3	5	3	3	2	4	2	3	4	4	4	4	4	4	4	4	4	4	4	4	4	4
1	1	1	1	1	1	1	1	1	1	1	1	1	1	1	1	1	1	0	0	1	5	4	4	3	4	2	4	4	3	3	3	1	2	3	3	4	4	4	4	5	5	5	5	5	4	4	4	4
1	1	1	1	1	1	1	1	1	1	1	1	1	1	1	1	1	0	1	1	1	3	3	3	3	5	4	3	3	3	3	3	4	2	4	4	4	4	4	4	5	3	3	4	3	4	4	4	4
1	1	1	1	1	1	1	0	0	0	0	0	1	0	0	0	0	0	0	0	0	4	3	3	4	3	5	3	3	5	4	3	1	2	5	2	2	2	2	4	3	2	1	1	2	4	4	4	5
1	1	1	1	1	1	1	1	1	1	1	1	0	0	0	0	0	0	0	0	1	4	3	3	3	3	5	4	5	4	4	5	5	5	1	4	4	4	4	5	5	5	5	5	5	4	4	5	4
1	1	1	1	1	1	1	1	1	1	1	1	1	1	1	1	1	1	1	1	1	4	3	4	3	3	5	5	4	4	5	4	4	5	5	5	5	5	5	4	4	4	4	4	4	5	5	5	5
0	1	0	0	1	1	1	1	1	1	1	1	0	1	1	1	1	1	1	1	1	5	5	4	5	5	4	5	5	2	5	4	4	5	4	4	4	4	4	3	3	4	2	3	2	4	5	5	5
0	0	0	0	1	1	1	1	1	1	1	1	0	1	1	1	1	1	1	1	1	4	4	4	3	4	3	4	4	2	3	5	2	4	1	5	5	5	3	4	3	2	3	3	2	4	3	5	4
1	1	1	1	1	1	1	1	1	1	1	1	1	1	1	1	1	1	1	1	1	3	3	3	3	3	3	3	3	3	4	4	3	4	2	4	4	3	4	4	4	4	4	4	4	5	5	5	4
1	1	1	1	0	0	0	0	0	0	0	0	0	1	1	1	0	1	0	0	0	4	5	4	4	4	5	4	5	4	4	3	1	5	4	3	3	4	3	4	3	3	3	3	4	4	5	3	4
1	1	1	1	1	1	1	1	1	1	1	1	0	1	1	1	1	1	1	1	1	5	5	4	5	3	3	3	5	2	4	5	3	5	5	5	5	3	5	5	3	3	3	3	3	4	5	3	4
0	0	0	0	1	0	1	1	1	1	1	1	1	1	1	1	0	1	1	1	1	3	3	3	4	3	4	3	3	3	5	4	3	5	4	4	4	4	4	5	5	5	5	5	5	4	5	3	4
0	0	1	0	1	1	1	1	1	1	1	1	1	1	1	1	1	1	1	1	1	3	3	3	4	3	3	3	3	3	5	3	2	5	3	4	4	4	4	3	3	2	3	3	2	4	5	3	5
0	0	0	0	0	0	0	1	1	0	1	1	0	1	1	1	0	1	0	0	0	4	5	4	3	4	4	4	2	4	5	5	2	5	4	3	3	4	3	5	4	3	3	3	3	5	5	3	5
0	0	0	0	0	0	0	0	0	0	0	0	1	1	1	1	1	1	0	0	0	1	1	1	2	1	1	1	1	1	5	4	3	5	4	5	5	5	3	3	3	2	3	3	2	3	3	4	4
1	1	1	1	1	1	1	1	1	1	1	1	0	1	1	1	1	1	1	1	1	3	3	3	3	3	3	3	3	3	5	4	2	5	4	4	4	4	2	5	1	1	1	2	1	5	5	4	5
1	1	1	1	1	1	1	1	1	1	1	1	1	1	1	1	1	1	0	0	0	3	5	5	5	5	3	3	3	4	5	4	1	5	4	5	5	5	5	5	4	4	4	4	4	5	5	4	5
1	0	0	0	1	1	1	1	1	1	1	1	1	0	0	0	0	0	0	0	0	4	3	3	4	5	3	3	3	4	5	5	2	4	3	5	5	5	5	2	2	2	2	2	2	5	5	4	5
1	1	1	1	1	1	1	0	0	0	0	0	1	1	1	1	1	1	0	0	0	4	3	3	2	3	3	3	3	3	4	3	3	3	3	4	4	3	4	5	4	4	4	4	4	5	5	4	4
0	0	0	0	1	0	0	0	0	0	0	0	0	1	1	1	1	1	0	0	0	3	4	3	3	3	3	3	3	3	3	3	2	5	4	3	3	3	3	4	3	4	3	3	4	5	5	5	5
0	0	0	0	1	1	1	1	0	1	1	1	0	0	0	0	0	0	1	1	1	5	5	3	3	5	5	5	5	5	4	3	2	5	4	4	4	4	4	5	5	5	5	5	5	5	5	5	5
1	1	1	1	0	1	0	1	1	1	1	1	1	1	1	1	1	1	1	1	1	5	3	4	4	3	4	5	3	3	3	3	2	3	4	5	5	5	5	2	2	2	2	2	2	5	5	5	5
1	1	1	1	1	1	1	1	1	1	1	1	0	1	1	1	1	1	1	1	1	4	4	3	3	4	5	4	4	4	3	3	5	3	3	5	5	3	5	2	2	2	2	2	2	5	5	5	5
0	0	1	1	1	1	1	1	1	1	1	1	1	1	1	1	1	1	1	1	1	5	4	4	4	4	3	3	3	3	4	5	1	5	4	3	5	5	5	5	4	4	4	4	4	5	5	5	5
0	1	0	0	0	1	0	0	0	0	0	0	1	1	1	1	1	1	0	0	0	2	2	4	3	3	2	3	3	4	5	4	3	5	4	4	4	4	4	3	3	2	3	2	3	5	5	5	5
1	1	1	1	1	1	1	1	1	1	1	1	1	1	0	1	1	1	0	0	0	4	4	4	3	3	3	4	5	4	5	4	2	5	4	5	5	5	3	4	3	4	3	3	4	5	5	5	5
0	0	0	0	1	1	1	1	1	1	1	1	0	1	1	1	1	1	0	0	0	4	4	4	5	4	4	4	4	4	5	4	1	5	3	4	4	4	4	5	4	4	4	4	4	5	3	5	3
1	1	0	1	1	1	1	1	1	1	1	1	0	1	1	1	1	1	1	1	1	3	4	5	4	3	2	3	3	4	5	4	5	5	3	5	5	5	5	5	4	4	5	5	4	5	5	5	5
1	1	1	1	1	1	1	1	1	1	1	1	0	1	1	1	1	1	1	1	1	4	5	5	3	3	3	5	5	4	5	4	5	5	4	5	5	5	5	5	4	4	3	4	4	5	5	5	5
1	1	1	1	1	1	1	1	1	1	1	1	0	1	1	1	1	1	1	1	1	3	5	4	3	3	3	3	5	5	5	4	5	5	4	5	5	5	5	5	4	4	4	4	4	5	5	5	5
0	1	0	0	1	1	1	1	1	1	1	1	1	1	1	1	1	1	1	1	1	3	5	5	3	3	3	3	3	5	5	4	3	5	5	5	5	5	5	3	3	3	3	2	3	5	5	5	5
1	1	1	1	1	1	1	1	1	1	1	1	1	1	1	1	1	1	1	1	1	5	5	5	4	3	3	3	4	4	5	4	3	5	3	5	5	5	5	5	4	4	4	4	4	5	5	5	5
1	1	1	1	1	1	0	1	0	1	1	1	1	1	1	1	1	1	1	1	1	3	4	5	3	3	3	3	5	4	5	5	5	5	5	5	5	5	5	5	3	3	3	4	4	5	5	5	5
1	1	1	1	1	1	1	1	1	1	1	1	0	1	1	1	1	1	1	1	1	5	5	4	2	3	3	3	3	5	5	5	5	5	4	5	5	5	5	5	5	5	5	5	5	5	5	5	5
0	0	0	0	1	1	1	1	1	1	1	1	0	1	1	1	1	1	0	0	0	1	2	2	3	3	3	2	2	3	5	5	5	5	5	5	3	5	5	2	1	1	1	1	1	5	5	5	5
1	1	1	1	1	1	1	1	1	1	1	1	1	1	1	1	1	1	0	0	0	3	3	3	3	3	3	3	3	3	5	5	5	5	3	5	5	5	5	4	3	3	3	3	4	4	4	5	5
1	1	1	1	1	1	1	0	1	1	0	0	1	1	1	1	1	1	0	0	0	3	3	3	2	3	3	3	3	5	5	5	1	5	5	3	5	5	5	5	5	5	5	5	5	3	4	5	5
0	0	0	0	1	1	1	1	1	1	1	1	0	1	1	1	1	1	1	1	1	4	5	5	2	5	4	5	5	4	5	4	4	5	5	4	4	4	4	5	3	3	5	5	5	4	4	5	5
1	1	1	1	1	1	1	1	1	1	1	1	1	1	1	1	1	1	1	1	1	4	4	4	4	3	4	4	4	4	3	3	3	3	4	5	5	5	2	5	3	3	3	3	2	5	5	5	5
0	0	0	0	1	1	1	1	1	1	1	1	1	1	1	1	1	1	0	0	0	3	3	3	3	3	3	3	3	4	5	5	3	5	2	4	4	4	4	3	3	2	3	2	2	5	4	4	3
1	1	1	1	1	1	1	1	1	1	1	1	1	1	1	1	1	1	0	0	0	3	3	3	3	3	3	3	3	3	5	4	3	5	4	5	4	5	5	2	2	3	2	2	3	5	5	5	5
1	1	1	1	1	1	1	1	1	1	1	1	0	1	1	1	1	1	1	1	1	4	4	3	4	3	2	4	4	3	5	5	3	5	4	4	4	4	2	4	3	4	3	4	3	5	5	5	5
1	1	1	1	1	1	1	1	1	1	1	1	1	1	1	1	1	1	0	0	0	4	3	4	3	4	4	4	4	4	5	5	2	5	4	5	5	5	5	4	4	5	4	2	4	5	5	5	5
0	1	0	0	1	1	1	1	1	1	1	1	0	1	1	1	1	1	0	0	0	3	3	3	3	3	3	3	3	3	5	5	2	5	3	3	3	3	3	5	3	3	2	2	3	4	5	5	5
1	1	1	1	1	1	1	1	1	0	1	1	0	1	1	1	1	1	1	1	1	4	4	3	3	4	4	4	4	4	3	3	5	4	5	4	2	4	4	3	4	4	4	4	4	5	5	5	5
1	1	1	1	1	1	1	1	1	1	1	1	1	1	1	1	1	0	1	1	1	4	5	4	5	5	5	5	2	2	3	3	2	4	4	5	5	5	5	3	5	5	4	3	4	5	5	5	5
1	1	1	1	1	1	1	0	1	0	0	0	1	1	1	1	1	1	1	1	1	3	2	2	2	2	2	2	2	2	3	4	1	4	5	2	4	4	4	5	4	4	4	4	4	5	5	5	5
1	1	1	1	1	1	1	1	1	1	1	1	1	1	1	1	1	1	1	1	1	3	4	2	2	4	4	4	4	4	4	3	2	4	3	4	4	4	4	4	4	4	4	4	4	5	5	5	5
1	1	1	1	1	1	1	1	1	1	1	1	0	1	1	1	1	1	0	1	1	4	5	4	4	3	3	3	5	4	4	3	2	4	2	5	5	5	5	5	4	4	4	4	4	5	5	5	5
1	1	1	1	1	1	1	1	1	1	1	1	0	1	1	1	1	1	1	1	1	3	4	4	5	3	4	4	5	2	4	3	2	4	2	4	4	4	4	5	4	4	4	4	4	5	5	5	5
1	1	1	1	1	1	1	1	1	1	1	1	1	1	1	1	1	1	1	1	1	3	4	4	3	4	3	2	3	2	4	3	3	4	4	5	5	5	5	4	4	4	4	4	4	5	5	5	5
1	1	1	1	0	0	0	0	0	0	0	0	0	0	0	0	0	0	1	1	1	5	5	5	5	4	5	5	2	2	4	4	5	4	4	4	4	4	3	4	3	3	3	4	4	5	5	5	5
0	0	0	0	1	0	0	0	1	0	0	0	1	0	0	0	0	0	0	0	0	5	3	3	3	4	5	4	4	4	4	4	2	4	4	4	4	4	4	4	4	4	4	4	4	5	5	5	5
1	1	1	1	1	1	1	1	1	1	1	1	0	1	1	1	1	1	0	0	0	4	4	4	3	5	4	3	3	3	4	4	3	4	3	3	3	3	3	3	2	3	2	2	3	5	5	5	5
1	1	1	1	1	1	1	1	1	1	1	1	0	1	1	1	1	1	1	1	1	3	3	3	4	3	3	2	5	3	4	4	5	4	4	3	3	3	3	5	3	1	3	3	1	5	5	5	5
1	1	1	1	1	1	1	1	1	1	1	1	0	1	1	1	1	1	0	0	0	3	3	3	4	3	3	3	3	3	4	4	1	4	3	5	2	5	2	5	1	2	1	2	1	5	5	5	5
1	1	1	1	1	1	1	1	1	1	1	1	1	1	1	1	1	1	1	1	1	3	4	4	5	4	3	5	2	4	4	4	2	4	4	4	4	4	4	5	3	3	3	3	3	5	5	5	5
1	1	1	1	1	1	1	1	1	1	1	1	1	1	1	1	1	1	1	1	1	3	3	3	3	3	3	3	3	3	4	4	3	4	4	3	4	3	4	5	3	3	3	3	3	5	5	5	5
0	1	1	1	1	1	1	1	1	1	1	1	0	1	1	1	1	1	0	0	0	3	4	3	3	3	4	3	3	3	4	4	3	4	2	3	5	5	3	1	1	1	1	1	1	5	5	5	5
1	1	1	1	1	1	1	1	1	1	1	1	1	1	1	1	1	1	0	0	0	3	3	3	3	3	3	3	3	5	4	4	5	4	4	3	5	5	2	3	4	3	3	3	3	5	5	5	5
1	1	1	1	1	1	1	1	1	1	1	1	0	1	1	1	1	1	1	1	1	5	4	4	5	5	5	4	5	5	4	4	5	4	4	5	5	5	5	4	3	3	4	4	3	5	5	5	5
1	1	1	1	1	1	1	0	0	0	0	0	0	1	1	1	1	1	1	1	1	5	3	5	5	5	5	3	2	5	4	4	1	4	5	4	4	4	4	5	5	5	5	5	5	5	5	5	5
1	1	1	1	1	1	1	1	1	1	1	1	0	1	1	1	1	1	1	1	1	5	5	5	5	5	5	5	5	5	4	5	3	4	3	4	4	4	4	3	4	4	4	4	4	5	5	5	5
0	0	0	0	1	0	1	1	1	1	1	1	1	1	1	1	1	1	1	1	1	4	4	5	4	4	4	4	3	5	5	4	3	4	5	4	4	4	4	5	4	4	4	4	4	4	4	5	5
1	1	1	1	1	1	1	1	1	1	1	1	0	1	1	1	1	1	1	1	1	5	5	4	4	5	4	5	2	5	5	4	1	4	3	5	3	5	5	3	4	4	4	4	4	5	5	5	5
1	1	1	1	1	1	1	1	1	1	1	1	1	1	1	1	1	1	0	0	0	4	4	4	4	4	4	4	4	4	5	4	1	4	3	5	5	5	3	4	3	4	4	3	4	5	5	5	5
1	1	1	1	1	1	1	1	1	1	1	1	1	1	1	1	1	1	1	1	1	3	3	4	3	3	3	3	3	4	5	4	2	4	3	5	5	5	5	5	2	2	1	1	2	5	5	5	5
1	1	1	1	1	1	1	1	1	1	1	1	1	1	1	1	1	1	0	0	0	3	4	4	3	4	4	4	3	4	5	4	1	4	4	3	5	5	5	4	3	3	4	3	4	5	5	5	5
1	1	1	1	1	1	1	1	1	1	1	1	0	1	1	1	1	1	1	1	1	4	4	4	3	4	3	4	4	4	5	4	2	4	3	5	5	5	3	5	4	4	4	4	4	5	5	5	5
1	1	1	1	1	1	1	0	1	1	0	0	0	1	1	1	1	1	1	1	1	1	1	1	2	1	1	1	1	1	5	4	5	4	4	3	3	3	3	5	5	5	5	5	5	5	5	5	5
0	0	0	1	1	1	1	1	1	1	1	1	1	1	1	1	1	1	1	1	1	5	4	3	5	4	4	4	4	4	5	5	3	4	5	5	5	5	5	4	2	3	2	4	4	5	5	5	5
1	1	1	1	1	1	1	0	0	0	0	0	1	0	0	0	0	0	0	0	0	3	3	4	3	3	3	3	3	4	5	5	1	4	2	5	3	5	5	5	5	5	5	5	5	4	4	5	5
0	1	1	1	1	1	1	1	1	1	1	1	1	1	1	1	1	0	0	0	0	4	5	3	5	3	3	3	4	4	5	5	5	4	4	5	3	5	3	5	3	3	3	3	3	5	5	5	5
0	0	0	0	1	1	1	1	1	1	1	1	0	1	1	1	1	1	0	0	0	3	4	4	4	3	4	4	4	4	5	5	3	4	5	5	5	5	5	5	3	3	3	4	4	5	5	5	5
0	0	0	0	1	1	1	1	0	1	1	1	0	0	0	0	0	0	1	1	1	2	2	2	3	2	2	2	3	3	5	5	5	4	5	3	5	5	2	5	5	5	5	5	5	5	5	5	5
1	1	1	1	1	1	0	1	1	1	1	1	1	1	1	1	1	1	1	1	1	3	3	3	4	3	3	4	3	3	1	2	2	3	4	2	2	2	2	5	5	5	3	3	5	5	5	5	5
1	1	1	1	1	1	1	1	1	1	1	1	1	1	1	1	1	1	1	1	1	3	4	4	4	3	5	4	2	3	2	2	1	3	4	4	4	4	4	2	2	1	1	2	2	5	5	5	5
1	1	1	1	0	0	0	1	1	1	1	1	0	1	1	0	1	1	0	0	0	5	5	3	3	5	3	5	3	5	3	3	1	3	4	5	5	3	5	5	3	3	3	2	3	5	5	5	5
1	1	1	1	0	1	0	1	1	1	1	1	1	1	1	1	1	1	1	1	1	3	3	3	3	3	3	3	3	3	3	3	3	3	5	4	4	3	4	5	3	3	3	3	3	5	5	5	5
1	1	1	1	1	1	1	1	1	1	1	1	0	1	1	1	1	1	1	1	1	4	3	5	3	3	3	3	3	5	3	3	3	3	4	3	4	4	4	4	3	3	3	3	3	5	5	5	3
1	1	1	1	1	1	1	1	1	1	1	1	0	1	1	1	1	1	1	1	0	4	4	2	5	3	5	3	4	4	3	3	1	3	2	4	4	4	4	4	3	4	4	4	3	5	5	5	5
1	1	1	1	1	1	1	1	1	1	1	1	0	1	1	1	1	1	1	1	1	3	4	3	4	4	4	3	4	4	3	3	4	3	3	4	4	4	4	4	4	3	3	4	3	5	5	5	5
1	1	1	1	1	1	1	1	1	1	1	1	1	1	1	1	1	1	1	1	0	3	4	3	4	4	3	3	3	3	3	3	4	3	3	4	4	4	2	4	3	3	3	4	4	5	5	5	5
1	1	1	1	1	1	1	1	1	1	1	1	1	1	1	1	1	1	0	0	0	4	5	4	4	3	3	3	4	2	3	3	4	3	4	4	3	4	2	5	4	3	3	3	3	5	5	5	5
0	1	1	1	1	1	1	1	1	1	1	1	1	1	1	1	1	1	1	1	1	4	4	3	4	4	4	4	4	4	3	3	1	3	3	4	4	4	4	2	3	3	3	2	3	5	5	5	5
1	0	0	1	1	1	1	1	1	1	1	1	1	1	1	1	1	1	0	0	1	4	4	4	5	4	4	5	3	5	3	3	2	3	3	4	4	4	4	2	3	3	2	2	3	5	5	5	5
1	1	1	1	1	1	1	1	1	1	1	1	1	1	1	1	1	1	1	1	1	4	4	4	4	3	3	4	4	3	3	4	1	3	5	4	4	4	4	3	4	3	4	4	4	5	5	5	5
1	1	1	1	1	1	1	1	1	1	1	1	0	1	1	1	1	1	1	1	1	4	4	4	4	3	4	3	3	4	3	3	2	3	2	4	4	3	4	4	4	4	3	4	3	5	5	5	5
1	1	1	1	1	1	1	1	1	1	1	1	0	1	1	1	1	1	1	1	1	3	4	5	4	5	3	5	4	4	3	3	3	3	3	4	4	4	4	4	4	3	3	3	3	5	5	5	5
1	1	1	1	1	1	1	1	1	1	1	1	0	1	1	1	1	1	1	1	1	5	4	4	4	4	5	3	3	4	3	3	3	3	3	4	3	4	4	4	2	4	3	4	3	5	5	5	5
1	1	1	1	1	1	1	1	1	1	1	1	1	1	1	1	1	1	1	1	1	4	4	4	4	4	4	4	2	4	3	3	4	3	4	4	4	4	4	4	3	4	3	3	4	5	5	5	5
1	1	1	1	1	1	1	1	1	1	1	1	1	1	1	1	1	1	1	1	1	4	5	3	3	4	4	4	2	4	3	3	3	3	1	5	5	3	2	4	3	4	3	3	4	5	5	5	5
1	1	1	1	1	1	1	1	1	1	1	1	0	1	1	1	1	1	0	1	1	4	3	4	3	4	4	3	4	3	3	4	3	3	2	4	4	4	4	5	3	3	3	3	3	5	5	5	5
1	1	1	1	1	1	1	1	1	1	1	1	0	1	1	1	1	1	1	1	1	3	3	3	4	4	3	4	5	3	3	3	2	3	4	4	3	4	4	2	1	3	1	1	2	5	5	5	5
1	1	1	1	1	1	1	1	1	1	1	1	0	1	1	1	1	1	1	1	1	4	4	4	3	3	3	3	3	4	3	4	5	3	5	4	4	4	4	3	3	4	5	5	4	5	5	5	5
1	1	1	1	1	1	1	0	0	1	0	0	1	1	1	1	1	1	1	1	1	4	3	3	3	4	3	3	3	3	4	3	2	3	4	5	5	3	5	3	4	4	4	4	4	5	5	5	5
0	0	0	0	1	1	1	0	0	0	0	0	1	1	1	1	1	1	0	0	0	4	3	3	5	3	3	4	4	4	5	4	2	3	3	5	5	5	3	5	4	4	4	4	4	4	4	5	5
1	1	1	1	1	1	1	1	1	1	1	1	0	1	1	1	1	0	1	1	1	2	2	3	2	2	3	3	2	4	1	2	1	2	4	2	2	2	2	2	1	1	1	2	1	5	5	5	4
1	1	1	1	1	1	1	1	1	1	1	1	0	1	1	1	1	1	1	1	1	4	3	4	3	3	3	4	4	4	3	3	5	2	4	4	4	4	4	5	5	5	3	3	5	5	5	5	5
1	1	1	1	1	1	1	1	1	1	1	1	0	1	1	1	1	1	1	1	1	3	3	4	3	5	3	3	3	2	3	3	2	2	3	4	4	4	4	5	2	2	1	1	1	5	5	5	5
0	1	0	0	1	1	1	0	1	1	1	1	0	0	1	0	1	1	0	0	0	4	3	4	4	4	3	3	3	3	3	3	4	2	4	4	4	4	4	5	5	5	5	5	5	5	5	5	5
1	1	1	1	1	1	1	1	1	1	1	1	0	1	1	1	1	1	1	1	1	3	3	4	3	4	3	4	4	3	4	4	3	4	5	5	5	5	5	5	5	5	5	5	5	5	5	5	5

## Sheet: Codebook
Variable	Label
id	ID number
huyen	district
hc1	gender
hc2	Year of Birth
hc3	highest level of education
hc4	Current marital status
hc5	people living in the same house
hc6	household economic pillar
hc7	Average monthly income
hc8	household economic conditions
thc9	alcohol use
thc10	Level of alcohol consumption
thc12	smoking status
thc14	Daily exercise
thc15	Daily practice time
thc17	Participate in other professional activities besides rice production
thc18l	Number of years working in rice farming
thc19l	rice planting time per day
tkt1	Read the safety instructions carefully before operating agricultural equipment and machinery
tkt2	Farm equipment and machinery are regularly maintained and serviced
tkt3	Wear necessary protective equipment when operating machinery and using agricultural labor tools
tkt4	Ensure electrical safety in the work area
tkt5	Stay calm, move slowly, and pay attention to your surroundings when in contact with animals
tkt6	Do not make loud noises when in contact with animals
tkt7	Do not continuously hit, kick, or push animals
tkt8	Use anti-slip boots and shoes when working in the fields
tkt9	Wear hats and caps when working outdoors
tkt10	Wear long, cool clothes when working in the fields
tkt11	Drink enough water
tkt12	Do not work in the middle of the hot noon (11 am-2 pm)
tkt13	The lighting system on the worksite road is fully equipped to prevent collisions
tkt14	Use pesticides that are safe for health and have labels and expiration dates
tkt15	Wear protective gear when using PPC
tkt16	Store PPC in a separate place and have markings for use
tkt17	Do not talk, eat, or drink when spraying or mixing PPC
tkt18	Change clothes and shower after spraying or mixing PPC
tkt19	Change posture frequently when working
tkt20	Lift and move objects (rice, paddy, fertilizer...) with correct posture
tkt21	Exercise, relax muscles regularly
ttd1	Occupational accidents in rice production are a severe problem
ttd2	Any farmer is at risk of occupational accidents during rice production
ttd3	Personal safety when working in rice production is paramount
ttd4	Occupational accidents in rice production can be prevented
ttd5	Ensuring a safe working environment in rice production is necessary to reduce the risk of occupational accidents
ttd6	I am willing to carry out activities to prevent accidents in rice production
ttd7	Training to improve knowledge and practice for rice growers on occupational safety and hygiene activities is essential
ttd8	Going to a medical facility for first aid immediately after an occupational accident is necessary
ttd9	I am willing to remind and advise when I see other farmers not properly implementing measures to prevent occupational accidents in rice production
tth1	Read the instructions carefully before using machinery and equipment
tth2	Equipment and machinery are regularly maintained and serviced
tth3	Install protective guards for moving parts that pose a risk of accidents
tth4	Power sources leading to machinery and equipment are shielded and covered
tth5	Safety instructions for using the machine are posted in an easily visible place
tth6	Use plant protection chemicals that are safe for health, have full labels, and are within the expiry date
tth7	Do not eat, drink, or talk when mixing or spraying chemicals
tth8	Store plant protection chemicals in a separate place
tth9	Have a complete record of plant protection chemical use
tth10	Wear a mask
tth11	Goggles to protect eyes
tth12	Protective gloves
tth13	Protective clothing when exposed to PPC
tth14	Wear protective boots
tth15	Wear long, airy clothes, wear a hat when working outdoors
tth16	Routine health examination
tth17	Exercise regularly
tth18	Ensure a nutritious diet and drink enough water every day. Limit the use of stimulants (alcohol, beer, etc.)
tth19	Clean your body after working
